# Supplementary material for: Assessment approaches in undergraduate health professions education: towards the development of feasible assessment approaches for low-resource settings
Source: BMC Med Educ. 2024 Mar 20;24:318. doi: 10.1186/s12909-024-05264-x (PMC10956342; doi:10.1186/s12909-024-05264-x)
Supplement: Supplementary file 1 — Supplementary Material 1. [file 12909_2024_5264_MOESM1_ESM.xlsx]

## Sheet: Sheet1
Record number	Article title	Author	Year of publication	Country where study was conducted	Aim/purpose of the study	Study sampling	Study population (e.g. Nursing students, sample size)	Study design	Data collection	Data analysis	Models	Frameworks	Instruments	Constructs	Methods	Theories	Validation criteria	Assessment approach
1	A model for communication skills assessment across the undergraduate curriculum	ELIZABETH A. RIDER, MARGARET M. HINRICHS & BETH A. LOWN	2006	United States of America	Our goal was to implement a uniform communicationskills assessment plan to reinforce basic skills introducedin years 1 and 2 and to elaborate on these skillsduring years 3 and 4, identifying appropriate skills forassessment at the different levels of training. We implemen-ted a uniform communication skills framework for assess-ment across all four years of undergraduate medicaleducation (pg e128)	Not mentioned	Our goal was to implement a uniform communicationskills assessment plan to reinforce basic skills introduced in years 1 and 2 and to elaborate on these skills during years 3 and 4, identifying appropriate skills for assessment at the different levels of training. We implemented a uniform communication skills framework for assessment across all four years of undergraduate medical education (pg e12…	Not mentioned	A core group adopted a set of seven communication competencies based on the Bayer–Fetzer Kalamazoo Consensus Statement.The Bayer–Fetzer Kalamazoo group identified seven broadly supported essential communication (pg e128). We also adapted the American Board of Internal Medicine (ABIM) patient satisfaction assessment tool competencies, with sub-competencies for each, applicable to most medical enco…	Not mentioned	Not mentioned	Consensus was built regarding communication skill competencies by working with course leaders and examination directors, a uniform framework of competencies was selected to both teach and assess communication skills, and the framework was implemented across the Harvard Medical School undergraduate curriculum. The authors adapted an assessment framework based on the Bayer–Fetzer Kalamazoo Consensu…	The original Kalamazoo assessment tool included 23 communication sub-competencies with possible ratings: done well, needs improvement, not done, not applicable. Global ratings on the seven core communication competencies were not included. We adapted the Kalamazoo assessment tool, choosing to use global ratings of the seven core-competencies using a Likert scale: 1¼poor, 2¼fair, 3¼good, 4¼very go…		For first and second year: In the clinical assessment exercises, standardized patients portray cases that contain common biomedical and psychosocial problems. Students are assessed on their ability to elicit a complete history, including inquiring about the patient’s explanatory model and sensitive areas such as screening for smoking, substance abuse and domestic violence, and taking a sexual his…	Not mentioned	Not mentioned	Not mentioned
2	A Model for Selecting Assessment Methods for Evaluating Medical Students in African Medical Schools	Andrew Walubo, Vanessa Burch, Paresh Parmar, Deshandra Raidoo, Mariam Cassimjee, Rudy Onia, Francis Ofei	2003	South Africa	In this article, using our experience as both trainees and trainers in Africa, we propose a standard approach for selecting an assessment method for testing students’ performance in an African institution. (page 900)	Not mentioned	The OSCE was the most costly examination. With several stations and three examiners each, 150 students would take 900 MPH. More than one extra examination resource would (page 902)	Not mentioned	Not mentioned	Not mentioned	The ideal model applies to any institution where finances are not so critically lacking as to impair the development of effective learning and assessment programs. (pg 903)	None	None mentioned		We compared six assessment methods: essay examination, short-answer questions (SAQ), multiple-choice questions (MCQ), patient clinical examination (PCE), problem-based oral examination (POE), and objective structured clinical examination (OSCE) for their abilities to test for students’ performance and their ease of adoption with regard to cost, suitability, and safety. Each of these factors is de…	None
3	A tripartite approach to assessing practice	Tony Long; Jill Asbury;	2000	The UK			Nurse practitioners aiming for specialization (pg 36)						communication sub-competencies with possible ratings:
4	An entrustable professional activities model for assessment of undergraduate competence in anaesthesia and surgery performance of the assessment scheme and the impact of assessment Timing and Variation in Structure of Teaching Activities on student outcomes	Langton, Sean D; Blevins, Melanie B	2022	Full article not available									done well, needs improvement, not done, not applicable.
3	Application of ‘‘Earl’s Assessment as, Assessment for, and Assessment of Learning Model’’ with Orthopaedic Assessment Clinical Competence	Mark R. Lafave, Larry Katz, Norman Vaughn, Calgary, Alberta	2013	Canada	The purpose of our paper is to introduce a theoretical framework, the predictive learning assessment model (PLAM) (pg 110). Our study is another in a series of studies to establish the validity and reliability of the SOAT, because it takes a number of studies to establish the overall validity of an assessment tool. (page pg 110)	We selected a convenience sample of three educational institutions due to the similarity in undergraduate athletic therapy program curricular design: Concordia University, Mount Royal University, and the University of Winnipeg. Three instructors of an introductory orthopaedic assessment class in athletic therapy curricula were solicited to participate in the study. The instructors for the orthopa…	Four types of participants were needed for our study: educational institutions, instructors, students, and examiners. There were two types of examiners: raters and SPs. Selection rationale for these participants is outlined separately. We selected a convenience sample of three educational institutions due to the similarity in undergraduate athletic therapy program curricular design: Concordia Uni…	If the SOAT is able to discriminate among various quasi-experimental groups, it is thought to possess construct validity. (page 110)	All instructors agreed to participate knowing they may have to change their curriculum delivery based on being assigned into one of three groups outlined herein. Those instructors who were part of groups 2 and 3 (Table 1) were oriented to the SOAT so they were familiar with the content, its functionality, and its use in the final examination of students in the Spring 2007. The instructor for grou…	All SOAT test scores for both knee and shoulder scenarios from all three groups were combined to calculate a Cronbach a reliability coefficient as a measure of internal consistency. We completed a one-way analysis of variance (ANOVA) to determine whether a difference existed between the comparison group and the two quasi-experimental groups. A post hoc analysis was conducted once the ANOVA was co…	The predictive learning assessment model (PLAM) (page 110)	The theoretical framework that underpins the PLAM is Earl’s model of learning (page 110)	The Standardized Orthopedic Assessment Tool (SOAT) is an evaluation tool that has been developed for both summative and formative assessment of orthopaedic assessment clinical competence and is used in OSCE-type examinations. There are slight variations of the testing procedure using the SOAT compared with OSCEs, but both are practical, performance based examinations. (page 110)	None	None	The theoretical framework that underpins the PLAM is Earl’s model of learning: assessment as, for, and of learning	None	None
4	Assessing competence in undergraduate nursing students: The Amalgamated Students Assessment in Practice model	Mark F. Zasadny, Rosalind M. Bull	2015	Australia	There was a clear need to develop a model that was consistent with national accreditation guidelines, supported students' learning, was relevant to practice and was able to be applied reliably by multiple clinical facilitators across a wide variety of practice contexts. (pg 128). Higher education budget cuts, stringent performance measures and ‘massification’ have seen increased diversity in appl…	None	The model was implemented for 225 final year nursing students undertaking professional experience placement in the 7 participating hospitals. All students were supported by a clinical facilitator at a ratio of one facilitator to eight students and twenty three (23) Clinical Facilitators participated in the trial. The Clinical Facilitators are either employees of the University or partner organisa…	Not mentioned	Student feedback was gathered during practice and with the formal university student evaluation tool eVALUate which enables collection of both quantitative and qualitative data using a 5-point rating scale ‘strongly agree to strongly disagree’ and open comment format respectively. (pg 132). strengths and address critical weaknesses of existing clinical assessment practices. ASAP is an acronym for…	Student feedback was gathered during practice and with the formal university student evaluation tool eVALUate which enables collection of both quantitative and qualitative data using a 5-point rating scale ‘strongly agree to strongly disagree’ and open comment format respectively. Additional descriptive data measuring ASAP's impact on student outcomes was collected through a review of student pas…	The ASAP model is designed for use at all stages of students' practice experience and is built on the assumption that competence for undergraduate nursing students is a formative, transitional process that ultimately culminates in a summative assessment of competence. (page 128). ASAP is an acronym for Amalgamated Student Assessment in Practice but also reflects the more widely recognised meaning…	The ASAP model functioned effectively as an assessment tool, focussed diagnostic tool, removal from Professional Experience Placement (PEP) support tool and a framework for documenting evidence. (page 126). The clinical reasoning framework is embedded across the model and the Clinical Setting provides the context for the model to function within (page 128)	The model comprises an assessment tool, a clinical reasoning framework and a negotiated learning contract. The tool which amalgamates the ASK (attitude, skills and knowledge) and SEP (safe, effective and proficient) criteria is used in combination with a clinical reasoning framework which highlights such areas as information collection and processing, problem identification, patient-centred actio…	None	Facilitators were provided with an explanation of how the tool and clinical reasoning were used a simulated role play of particular scenarios that demonstrated the tool's functionality followed with a subsequent debrief session focussing on the application of the model's components relevant to the scenarios that had been role played. (page 131)	None	None	None
5	Assessing Nurse Graduate Leadership Outcomes The “Typical Day” Format	Jeanne Wissmann, Barb Hauck, Julie Clawson,	2002	United States of America	The 1990s brought to Central Missouri State University (CMSU) (and other colleges and universities) a concentrated focus on identification, development, and assessment of student and program outcomes. Demonstration of nursing graduates’ readiness for professional nursing practice was and continues to be the driving force behind outcome development and assessment efforts. Two underlying values are…		After a full year of grant activity, we held our first nurse leadership assessment day. Nurse practice leaders and senior nursing students were welcomed and an overview of the day’s process was given. Two nurse practice leaders were assigned to each senior student. Room assignments were distributed. Rooms were arranged for comfortable communication between assessors and student. Each room was equ…		determinants in our decision to use a simulation format. Our typical day format was developed to include nine “typical day” activities (Figure 3). Each of these “typical day” activities provides opportunities for demonstration and assessment of leadership outcomes (Figure 2). An assessment tool was designed with specific criteria outlined for each activity. Concurrently, we developed simulated “t…	An analysis of the assessment tools completed by the external assessors and the self-assessment tools completed by the participating students provided assurance that our soon to be graduate nurses could demonstrate the leadership capabilities needed for practice in the current healthcare environment. Analysis also provided the students with feedback for development of their own plan for continued…	Leadership outcome assessment model. (pg 36)				Students were given caseloads that had a maximum of six clients with diversity of care needs
8	Assessment for systems learning: A holistic assessment framework to support decision making across the medical education continuum	Constance M. Bowe and Elizabeth Armstrong,	2017	United States of America	Utilization of the systems-based assessment framework								competencies using a Likert scale: 1.poor, 2.fair,			Systems theory
6	Assessment in First Year University: A Model to Manage Transition	J. A. Taylor	2008	Australia	Within this climate this paper proposes a model for effective assessment in first year university, positioned within research findings on assessment in higher education and transition to university. The model has been synthesised from a range of effective practices offered in diverse first year courses offered at the University of Southern Queensland, a regional multi-modal Australian university,…		The model (Figure 1) has been synthesised from the practice of the author in a large first year mathematics course and from colleagues within engineering, surveying, nursing, communication and computing. All courses are core courses within their relevant programs of study, are offered in the first semester of first year and enrol large numbers of students, usually by both distance and on-campus e…				The model (Figure 1) has been synthesised from the practice of the author in a large first year mathematics course and from colleagues within engineering, surveying, nursing, communication and computing. All courses are core courses within their relevant programs of study, are offered in the first semester of first year and enrol large numbers of students, usually by both distance and on-campus e…				To successfully negotiate their first semester they need to encompass a wide range of literacies and competencies, but the first task is for them to engage with the course and thence manage themselves throughout its progress. Traditionally, on-campus students can be engaged easily through classes, but for the growing numbers of students who no longer attend lectures (Dolnicar, 2005) and for dista…
7	Competency-Based Assessment in Pediatrics for the New Undergraduate curriculum	Piyush Gupta, Dheeraj Shah, & Tejinder Singh	2021	India	We present an overview of assessment guidelines for the subject of pediatrics by erstwhile Medical Council of India and propose a model for competency-based assessment. We have refrained from any critique of these guidelines. Both internal and summative assessments (page 775)		Final year MBBS students (pg 778)				A major issue with internal assessment has been ‘subjectivity’ and ‘bias’, which prevents us from makingits full use. An earlier proposed quarter model [4] provides useful guidelines. Similarly, many components of programmatic assessment (PA) [10] can also be incorporated, like utility of assessment [11] rather than attributes of individual tool or assessment, and using every assessment to provid…				MCQs, structured short and essay questions, case studies, OSCEs and viva-voce (pg 778)			An earlier proposed quarter model provides useful guidelines. Similarly, many components of programmatic assessment (PA) can also be incorporated, like utility of assessment rather than attributes of individual tool or assessment, and using every assessment to provide liberal feedback to the students. (page 777)
8	Evaluating the impact of moving from discipline-based to integrated assessment	Hudson, J.N. & Tonkin, A.L.	2004	Australia	The working party defined the aim of this assessment as follows: to objectively test the ability of students to apply their knowledge of the basic science and skills that underpin clinical medicine to the practice of medicine in an integrated, non-discipline based examination format, at a level appropriate for third year medical students. This aim was subserved by a series of objectives (Table 1)…		This aim was subserved by a series of objectives (Table 1) that formed a blueprint of the skills that were required for a third year student to progress into the more clinical years of training.(page 834).		In 2001, a formal evaluation of the IPE was conducted, with quantitative and qualitative data sought from both cohorts of students. This occurred 3 and 15 months post-examination, for the now fourth and fifth years, respectively. As the students were now distributed in clinical placements at various sites, evaluation forms and the information needed for informed consent were mailed to them at the…	Three raters, working independently, were used to improve the reliability of the final content analysis of student comments. Any non-relevant feedback, for example, answers applying to the integrated written papers, was excluded from the data. (page 838)					The IPE was a multistation, objective, structured examination conducted in the OSCE format familiar to many readers. Its novel feature was that stations integrated clinical, basic and human sciences with clinical practice. Stations had different starting cues, reflecting the varied experiences of clinical practice. For example, cues ranged from presenting symptoms, from which hypothesis generatio…
9	Frameworks for learner assessment in medicine: AMEE Guide No. 78	LOUIS PANGARO & OLLE TEN CATE	2013	United States of America and Netherlands	In this AMEE Guide, we make a distinction between analytic, synthetic, and developmental frameworks. Analytic frameworks deconstruct competence into individual pieces, to evaluate each separately. Synthetic frameworks attempt to view competence holistically, focusing evaluation on the performance in real-world activities. Developmental frameworks focus on stages of, or milestones, in the progress…	None	None	None	None	None	The RIME model (Pangaro 1999) is an example of a synthetic framework. It was designed to describe minimum expectation levels of medical students in the setting of their clerkships (or attachments) in the clinical workplace. The model describes levels of function in the clinical setting: (1) Reporter, (2) Interpreter, (3) Manager, and (4) Educator (Table 1). (page e1205)	Analytic frameworks e.g. Bloom's taxonomy; Canadian Medical Education Directions for Specialists (CanMEDS) Framework; The Accreditation Council for Graduate Medical Education framework(ACGME) page e1202); Developmental frameworks e.g. Dreyfus Developmental Framework (Page e1206); Synthetic frameworks e.g. The Reporter-Interpreter-Manager-Educator (RIME) framework.(page e1204); Miller's Pyramid; p…
10	Implementing Systematic Faculty Development to Support an EPA-Based Program of Assessment: Strategies, Outcomes and Lessons Learned	Megan J. Bray , Elizabeth B. Bradley , James R. Martindale & Maryellen E.Gusic	2020	United States of America	We illustrate our faculty development for assessors to prepare them to engage in the University of Virginia (UVA) School of Medicine’s Entrustable Professional Activities Program.We describe the activities used to address the four dimensions for faculty development defined above.17 Further, we elucidate the Organizational, Competency and Leadership drivers,20 processes that enabled an institution…		Assessors in the program include residents/ fellows who work closely with students, faculty with discipline-specific expertise and a group of experienced clinicians who were selected to serve as experts in competency-based EPA assessments, the Master Assessors (page 1)		The iCAN assessment tool (page 3) During the session, educational technologists send participants a mock assessment using the web-enabled tool, iCAN, created by application developers at our institution. Students use this institutional tool to request assessments and assessors access the tool within our learning management system to complete the requested assessments. As participants watch and di…	Not clearly stated (page 4)	Favreau et al. outlined a model for training to support faculty who engage in entrustment decision making within an EPA-based program of assessment. Their model outlines four dimensions to guide the creation of undergraduate faculty development initiatives. More specifically, faculty development must address skills in: observation and workplace assessment (Dimension 1); feedback and coaching (Dim…	The introduction of Entrustable Professional Activities (EPAs) as a framework for assessment has underscored the need to create a structured plan to prepare assessors to engage in a new paradigm of assessment. (page 1)						We sought to empower participants to apply new assessment behaviors as a part of a new institutional program of competency-based assessment (page 5) ????
11	Observer-Reporter-Interpreter-Manager-Educator (ORIME) Framework to Guide Formative Assessment of Medical Students	Kum Ying Tham	2013	Singapore	Report on an interim outcome-based assessment framework (page 605). The ORIME framework is proposed to assess a student’s ability to synthesise knowledge, skills and attitude during a clinical encounter with a patient. It is intuitive and self-explanatory, and it is hoped that “simplicity leads to acceptance; acceptance leads to use; use leads to consistency, and consistency is an important eleme…		The ORIME framework is in its final stages of approval before implementation in LKC Medicine. What are the implications for clinical teachers and students? Figure 1 provides an illustration for a low complexity case of Mr Liew, who is 73-years-old and complains of intermittent chest pain and breathlessness. He has diabetes mellitus and hypertension that are well controlled. He is retired and has …					In the search for interim outcomes framework, we were attracted by the Reporter-Interpreter-Manager-Educator (RIME) framework (Table 1) that has been used by the National Healthcare Group (NHG) Residency for formative assessment of residents since 2010. With NHG as LKCMedicine’s principal clinical partner, adoption and expansion of RIME framework for undergraduate interim outcomes followed natura…	Among several tools to assess complexity, the Minnesota Complexity Assessment Tool is most intuitive with face validity that provides accessible definition of complexity beyond clinical domain (Table 2). Domain E “Resources for Care” with an emphasis on language is pertinent in multi-lingual Singapore. Clinical teachers are not required to complete a formal complexity assessment before assigning …
12	Student perspectives of assessment by TEMM model in physiology	Reem Rachel Abraham, Subramanya Upadhya, Sharmila Torke, and K. Ramnarayan	2005	India	In this paper, we describe each of Triple Jump Test, Essay incorporating critical thinking questions, Multi station Integrated Practical Examination and Multiple choice questions (TEMM) model according to their rankings that they received with respect to seven items. (page 94)		The TEMM model was incorporated as the assessment tool for 30 refresher students in the entire fourth block of the 2002 academic year. Refresher students are those who were unsuccessful in their final examination in the first chance and therefore were made to repeat the training again for a period of 6 mo. Their class was small (n 30). The first three blocks were taught to them in the traditional…		At the end of the block, students were given a questionnaire containing three parts. The first part was an openended question regarding whether they liked to be assessed by one type of assessment or more than one type. The second part was to state the reason for their response. The third part was to rank the different assessment methods with respect to seven items from highest to lowest (1, highe…		The TEMM model was incorporated as the assessment tool for 30 refresher students in the entire fourth block of the 2002 academic year. (page 94		At the end of the block, students were given a questionnaire containing three parts. The first part was an openended question regarding whether they liked to be assessed by one type of assessment or more than one type. The second part was to state the reason for their response. The third part was to rank the different assessment methods with respect to seven items from highest to lowest (1, highe…		In Melaka Manipal Medical College, (Manipal Campus), Manipal, India, the TEMM model (consisting of 4 assessment methods: Triple Jump Test, essay incorporating critical thinking questions, Multistation Integrated Practical Examination, and multiple choice questions) was introduced to 30 refresher students in the fourth block of the academic year. (page 94)
13	The Quarter Model: A Proposed Approach for In-training Assessment of Undergraduate Students in Indian Medical Schools	Tejinder, S. Anshu and Jyoti N. Modi	2012	India	In this paper, we propose a model for internal assessment, which tries to overcome some of the issues that teachers and students face. We call it the ‘in-training assessment (ITA) program’ as it reflects the philosophy and intent of this assessment better. (pg 872)		The given sample formats have been drafted using the prescribed number of teaching staff for an institution admitting a batch of 100 students in a year. Utilization of end-of-posting assessment for the practical component of ITA in clinical subjects may contribute towards time efficiency of the ITA program by using same assessments for formative as well as summative purposes. (page 873)				The Quarter model of in-training assessment (pg 873). In this paper, we propose a model for internal assessment, which tries to overcome some of the issues that teachers and students face. We call it the ‘in-training assessment (ITA) program’ as it reflects the philosophy and intent of this assessment better (page 872). The planning and assessment for ITA should involve all teachers of each depar…				To allow greater spread of marks, each subject may be assessed out of a maximum of 100 marks (50% for theory and 50% for practical/clinical component) in the ITA. ITA should make use of a number of assessment tools. For theory: questions, short answer questions (SAQ), multiple choice questions (MCQ), extended matching questions and oral examinations should be used. For practical/clinical assessme…			(For example, an assessment which is apparently low on reliability can still be useful by virtue for its positive educational impact. Where combinations of different assessments alleviate drawbacks of individual methods, use of the programmatic approach to assessment is advocated, thereby rendering the total more than the sum of its parts (page 872)
14	Three key issues for determining competence in a system of assessment	Jorie M. Colbert-Getz & Judy A. Shea	2020	United States of America	We outline three key issues to debate as one begins the journey to competency-based assessment and conclude with issues still to be tackled. (pg 1)						One possibility that fits comfortably with a system of assessment framework is to organize assessments around a competency based medical education (CBME) model. (page 1)	A system suggests there is not a singular way to do assessment but rather ways to design and deliver assessments that have features such as being multi-source, multimethods, multi-purpose, and at least in Graduate Medical Education and Continuing Professional Development arenas, are heavily practice based. The specific of how assessments are conceptualized and designed is purposefully not defined…			However, most other competencies are measured with multiple assessment types. For example, patient care may be measured with objective structure clinical examinations (OSCEs) scored on a 0–100% scale and preceptor rating forms scored on a 5-point scale from 0 to 4 so scores/ratings from both assessment types will need to be combined in some way to determine if learners achieve the competency (pag…			We think the key issues are useful for situating a standard setting discussion, especially when retroactively changing existing curricula and assessments to a competency-based approach, but likely also when one has the opportunity to start from scratch and build an assessment system. (page 1)
15	Validity Evidence for Assessing Entrustable Professional Activities During Undergraduate Medical Education	Claudio Violato, Michael J. Cullen, Robert Englander, Katherine E. Murray, Patricia M. Hobday, Emily Borman-Shoap and Ozge Ersan	2021	United States of America	The main purpose of the present study was to report preliminary validity evidence in using the Core EPAs as a framework for assessment (pg S71)	Not clear	This was a multiyear study. The data come from assessments generated by 14 students in 4 cohorts, who participated in the EPAC program during academic year (AY) 2014–2015 through AY 2018–2019 (the numbers of students from the 4 cohorts were 4, 3, 3, and 4, respectively). (page S71)		The EPAC longitudinal integrated clerkship program takes place during the third year of medical school. Students begin in June and continue until they have reached entrustment on the 13 Core EPAs, where entrustment is defined as the ability to perform the Core EPA with indirect supervision, with the supervisor checking all findings. At that time, they are able to progress to a transition phase of…	Accordingly, we employed parametric analyses with the entrustment rating scale. Data were plotted over time, and curves were fitted theoretically based on regression coefficients derived from hierarchical regression analyses (page S71)		EPAs provide a framework for assessment in competency-based medical education by requiring the integration of multiple clinical competencies in the authentic clinical environment (page S70)	Students begin in June and continue until they have reached entrustment on the 13 Core EPAs, where entrustment is defined as the ability to perform the Core EPA with indirect supervision, with the supervisor checking all findings. (page S71)
